# Supplementary material for: Hepatic Steatosis Analysis in Metabolic Dysfunction-Associated Steatotic Liver Disease Based on Artificial Intelligence
Source: Diagnostics (Basel). 2024 Dec 23;14(24):2889. doi: 10.3390/diagnostics14242889 (PMC11675354; doi:10.3390/diagnostics14242889)
Supplement: Supplementary file 1 [file diagnostics-14-02889-s001.zip]

Archive with 1 entries (1 files):
- diagnostics-3335182-supplementary.pdf
